# Supplementary material for: Nitrogen Availability Affects the Metabolic Profile in Cyanobacteria
Source: Metabolites. 2021 Dec 14;11(12):867. doi: 10.3390/metabo11120867 (PMC8707274; doi:10.3390/metabo11120867)
Supplement: Supplementary file 1 [file metabolites-11-00867-s001.zip]

Archive with 1 entries (1 files):
- metabolites-1514767-supplementary.pdf
